# Supplementary material for: Dielectrophoresis Response of Water-in-Oil-in-Water Double Emulsion Droplets with Singular or Dual Cores
Source: Micromachines (Basel). 2020 Dec 17;11(12):1121. doi: 10.3390/mi11121121 (PMC7766960; doi:10.3390/mi11121121)
Supplement: Supplementary file 1 [file micromachines-11-01121-s001.zip]

Archive with 3 entries (3 files):
- Movie S2.avi
- Movie S3.avi
- Movie S1.avi
